# Supplementary material for: Functional Characterization of VvSK Gene Family in Grapevine Revealing Their Role in Berry Ripening
Source: Int J Mol Sci. 2020 Jun 18;21(12):4336. doi: 10.3390/ijms21124336 (PMC7352762; doi:10.3390/ijms21124336)
Supplement: Supplementary file 1 [file ijms-21-04336-s001.zip]

Archive with 3 entries (2 files):
- Supplementary files/Supplemental tables.xlsx
- Supplementary files/Supplementary Figure1.doc
- Supplementary files/
