# Supplementary material for: Functional Characterization of VvSK Gene Family in Grapevine Revealing Their Role in Berry Ripening
Source: Int J Mol Sci. 2020 Jun 18;21(12):4336. doi: 10.3390/ijms21124336 (PMC7352762; doi:10.3390/ijms21124336)
Supplement: Supplementary file 1 [file ijms-21-04336-s001.zip › Supplementary files/Supplemental tables.xlsx]

## Sheet: Table S1
	Table S1. Characteristics of VvSKs
	Gene	ID	Genomic DNA Size (bp)	Number of Amino Acids	Theoretical pI	Chromosome Location	Functional Domains (Start-End, bp)
	VvSK1	LOC100266096	6166	468	8.74	15	134-426/ STKc_GSK3
	VvSK2	LOC100252099	4609	409	8.44	7	68-360/STKc_GSK3
	VvSK3	LOC100258056	6120	409	8.7	7	68-360/STKc_GSK3
	VvSK4	LOC100261256	6057	412	8.62	14	71-363/ STKc_GSK3
	VvSK5	LOC100855030	5078	380	8.62	10	35-327/ STKc_GSK3
	VvSK6	LOC100248790	9498	413	8.48	12	68-360/ STKc_GSK3
	VvSK7	LOC100252299	22404	422	8.51	12	79-371/ STKc_GSK3

## Sheet: Table S2
	Table S2. Collinear gene pairs of SKs from V. vinifera, A. thaliana and C. sinensis
	Gene1	GeneID	Chr	Start	End	Gene2	GeneID	Chr	Start	End
	ASK2	AT3G61160.2	AtChr3	22635816	22638817	Vvsk1	VIT_215s0048g02010.1	VvChr15	16152179	16157643
	ASK3	AT3G05840.1	AtChr3	1739777	1743163	Vvsk3	VIT_214s0060g00600.1	VvChr14	532553	536982
	ASK4	AT1G57870.3	AtChr1	21431051	21436103	Vvsk7	VIT_212s0035g01060.1	VvChr12	20815260	20831239
	ASK5	AT5G14640.2	AtChr5	4719077	4722048	Vvsk4	VIT_214s0066g01050.1	VvChr14	27493565	27497699
	ASK7	AT4G18710.1	AtChr4	10296138	10299389	Vvsk5	VIT_210s0003g01480.1	VvChr10	2888793	2893108
	ASK10	AT1G09840.2	AtChr1	3195824	3200254	Vvsk7	VIT_212s0035g01060.1	VvChr12	20815260	20831239
	Cssk3	XP_006480288.1	CsChr6	344293	350362	Vvsk3	VIT_214s0060g00600.1	VvChr14	532553	536982
	Cssk4	XP_006470301.1	CsChr2	27611385	27617447	Vvsk4	VIT_214s0066g01050.1	VvChr14	27493565	27497699
	Cssk5	XP_006467630.1	CsChr2	2357417	2361594	Vvsk5	VIT_210s0003g01480.1	VvChr10	2888793	2893108
	Cssk5	XP_006467630.1	CsChr2	2357417	2361594	Vvsk6	VIT_212s0028g01810.1	VvChr12	2439033	2447873
	Cssk6	XP_006468992.1	CsChr2	12065409	12071479	Vvsk5	VIT_210s0003g01480.1	VvChr10	2888793	2893108
	Vvsk3	VIT_214s0060g00600.1	VvChr14	532553	536982	Vvsk2	VIT_207s0005g02100.1	VvChr7	4508497	4512724
	Vvsk5	VIT_210s0003g01480.1	VvChr10	2888793	2893108	Vvsk1	VIT_212s0028g01810.1	VvChr12	2439033	2447873

## Sheet: Table S3
	Table S3. Preimers used in this study
	purpose	Forward primer	Reverse primer	Gene
	Gateway cloning	GGGGACAAGTTTGTACAAAAAAGCAGGCTTAATGAATGTGATGCGTCGTCT	GGGGACCACTTTGTACAAGAAAGCTGGGTGTTATTTCCTTGCATGCTCAG	VvSK1
	Gateway cloning	GGGGACAAGTTTGTACAAAAAAGCAGGCTTAATGGCTTCAGTAAGCATAGC	GGGGACCACTTTGTACAAGAAAGCTGGGTGTCACAACCCAAGGAAGGCAC	VvSK2
	Gateway cloning	GGGGACAAGTTTGTACAAAAAAGCAGGCTTAATGAATGACATGAAAATTAG	GGGGACCACTTTGTACAAGAAAGCTGGGTGTCATAGCCCAAGGAAGG	VvSK3
	Gateway cloning	GGGGACAAGTTTGTACAAAAAAGCAGGCTTAATGGCTTCTGCTGGCATTCC	GGGGACCACTTTGTACAAGAAAGCTGGGTGTTAGAAGCCTAGGAAGGGGC	VvSK4
	Gateway cloning	GGGGACAAGTTTGTACAAAAAAGCAGGCTTAATGTCCGACGACAAGGAAAT	GGGGACCACTTTGTACAAGAAAGCTGGGTGTTATGTGCCTGCTGGGTGGA	VvSK5
	Gateway cloning	GGGGACAAGTTTGTACAAAAAAGCAGGCTTAATGGCCTCGCTGCCTCTGGG	GGGGACCACTTTGTACAAGAAAGCTGGGTGTTACGTGCCAGCAGGATGGG	VvSK6
	Gateway cloning	GGGGACAAGTTTGTACAAAAAAGCAGGCTTAATGGCATCTGCCAGCCTAGG	GGGGACCACTTTGTACAAGAAAGCTGGGTGTTAGGTGTGCAGAGCCATGA	VvSK7
	qPCR in grapevine and tomato	AGAATTCCCCGGTGACTACG	CTCGCTGAAGATCTGTGCAC	VvSK1
	qPCR in grapevine and tomato	CCAAGCACACCACCTTCCTA	ACCTCCCCATCCAAAACCTT	VvSK2
	qPCR in grapevine and tomato	TGTACTTCTTTTACGCGCCG	GGCATGAATTCGACGCTCTT	VvSK3
	qPCR in grapevine and tomato	TTCCCTTCCCCAAGAACCAA	AGTTTGAGGAGGTGGAGGTG	VvSK4
	qPCR in grapevine and tomato	TGTTGAAGGCCAGAGAGACC	TTCCTCCCTCCACAGTTCTG	VvSK5
	qPCR in grapevine and tomato	CGCCTGCCGTTCTAACTAAC	TGACCTGCATGCTCTTTGTC	VvSK6
	qPCR in grapevine and tomato	GGTTCCGGTTTCATCTCTCA	TGCTTCCATTGCCATAAACA	VvSK7
	qPCR in grapevine	TACAATTCCATCATGAAGTGTGATG	TTAGAAGCACTTCCTGTGAACAATG	VvACTIN
	qPCR in tomato	TGGTCGGAATGGGACAGAAG	CTCAGTCAGGAGAACAGGGT	SlACTIN
	qPCR in Arabidopsis	CCCAAACCACTTCAAAGATGCT	GGGCCTGTCGTTACCGAGTT	AtCPD
	qPCR in Arabidopsis	GTGATCTCAGCCGTACATTTGGA	CACGTCGAAAAACTACCACTTCCT	AtDWF4
	qPCR in Arabidopsis	GATGAGGCAGGTCCAGGAATC	AACCCCAGCTTTTTAAGCCTTT	AtACTIN

## Sheet: TableS4
					Table S4. SKs GenBank accession numbers
						Name	GenBank accession numbers
						VvSK1	XP_002272112
						VvSK2	XP_002279596
						VvSK3	XP_002280673
					grape	VvSK4	XP_002276754
						VvSK5	XP_002270455
						VvSK6	XP_002281788
						VvSK7	XP_002263398
						ASK1	At5g26751
						ASK2	At3g61160
						ASK3	At3g05840
						ASK4	At1g57870
					Arabidopsis	ASK5	At5g14640
						ASK6	At2g30980
						ASK7	At4g18710
						ASK8	At4g00720
						ASK9	At1g06390
						ASK10	At1g09840
						Pbsk1	XP_009340624
						Pbsk2	XP_009363099
						Pbsk3	XP_009335521
					pear	Pbsk4	XP_009334099
						Pbsk5	XP_009351457
						Pbsk6	XP_009378929
						Pbsk7	XP_009355333
						MdSK1	XM_008387483
						MdSK2	XP_008353866
						MdSK3	XM_008390222
					apple	MdSK4	XP_008357735
						MdSK5	XP_008383613
						MdSK6	XP_008343093
						MdSK7	XM_008341188
						Ppsk1	XP_020413430
						Ppsk2	XP_007221484
						Ppsk3	XP_020421596
					peach	Ppsk4	XP_020414710
						Ppsk5	XP_007211435
						Ppsk6	XP_007215447
						Ppsk7	XP_007222549
						Cssk1	XP_006491022
						Cssk2	XP_006492384
						Cssk3	XP_006480288
					citrus	Cssk4	XP_006470301
						Cssk5	XP_006467630
						Cssk6	XP_006468992
						Cssk7	XP_006492560
